# Supplementary material for: Likely causal effects of insulin resistance and IGF-1 bioaction on childhood and adult adiposity: a Mendelian randomization study
Source: Int J Obes (Lond). 2024 Aug 22;48(11):1650–5. doi: 10.1038/s41366-024-01605-4 (PMC11502485; doi:10.1038/s41366-024-01605-4)
Supplement: Supplementary file 2 — Supplementary tables [file 41366_2024_1605_MOESM2_ESM.xlsx]

## Sheet: Contents
Table	Title
S1	Supplementary Table 1: Proxy variants included in genetic instruments with relevant weights.
S2	Supplementary Table 2: Variants excluded from Mendelian randomization analyses as a result of Steiger filtering.
S3	Supplementary table 3: Results of two sample Mendelian randomization analysis of fasting insulin and IGF-1 on adiposity.
S4	Supplementary table 4. Results of two sample Mendelian randomization analysis of fasting insulin_BMI adjusted (logn pmol/L) stratified by fasting glucose.
S5	Supplementary table 5. Results of two sample Mendelian randomization analysis of IGF-1 (nmol/L) stratified by childhood height.

## Sheet: S1
Supplementary Table 1: Proxy variants included in genetic instruments with relevant weights.
Trait	Outcome	Target	Proxy	r2	Effect allele	Other allele	Beta	SE
IGF-1	Childhood BMI	rs3032555	rs2232015	0.960541	A	T	-0.0626598	0.0112262
IGF-1	Childhood BMI	rs535373070	rs7520996	0.876371	T	C	0.0614804	0.0115515
IGF-1	Childhood BMI	rs531067873	rs1329423	0.904445	T	C	-0.0716122	0.0121174
IGF-1	Childhood BMI	1:214163973_CAG_C	rs340836	0.847086	C	T	0.0938205	0.0107267
IGF-1	Childhood BMI	1:221051333_GA_G	rs17597773	0.987326	C	G	0.225391	0.0123269
IGF-1	Childhood BMI	rs61778883	rs10917383	0.968957	A	G	0.111372	0.016029
IGF-1	Childhood BMI	1:26436867_G_GT	rs112262100	0.918199	G	A	-0.159464	0.0139687
IGF-1	Childhood BMI	rs147784331	rs3128440	0.79293	T	C	0.075732	0.0117924
IGF-1	Childhood BMI	rs141811210	rs12094601	0.929267	T	A	0.067653	0.0107105
IGF-1	Childhood BMI	rs11404891	rs1188915	0.924592	A	C	0.125351	0.0158298
IGF-1	Childhood BMI	1:98403226_TTTGTTG_T	rs7415086	0.914001	C	T	-0.0892038	0.0128442
IGF-1	Childhood BMI	rs11392804	rs12781848	0.799025	C	T	0.0882133	0.0117539
IGF-1	Childhood BMI	rs113234105	rs2251555	0.976142	A	G	0.0922345	0.0109354
IGF-1	Childhood BMI	rs5784791	rs12240534	0.994883	C	T	-0.0728503	0.0112346
IGF-1	Childhood BMI	rs7100981	rs293276	0.994903	G	A	-0.0689059	0.0113558
IGF-1	Childhood BMI	11:47285157_CT_C	rs74924988	0.874902	G	A	-0.0897712	0.0168327
IGF-1	Childhood BMI	rs576065248	rs7940841	0.916743	A	G	0.126428	0.0146248
IGF-1	Childhood BMI	rs540414552	rs2290425	0.752955	T	C	-0.0576948	0.0107545
IGF-1	Childhood BMI	rs3830659	rs1169284	0.868453	T	C	-0.0980657	0.0115044
IGF-1	Childhood BMI	12:122451251_AGTGACTGTTTAAT_A	rs830120	0.799985	T	C	0.0847927	0.0143467
IGF-1	Childhood BMI	12:20953761_GT_G	rs10841648	0.811167	C	A	-0.0664785	0.0112555
IGF-1	Childhood BMI	12:32084220_CA_C	rs1620195	0.967573	C	T	-0.116972	0.0119182
IGF-1	Childhood BMI	rs11433041	rs10785619	0.943053	T	A	-0.0773803	0.0106905
IGF-1	Childhood BMI	rs9795555	rs115938507	0.996932	T	C	-0.237406	0.0343655
IGF-1	Childhood BMI	rs3048926	rs9515094	0.764525	G	A	-0.0611697	0.0112249
IGF-1	Childhood BMI	rs551800227	rs11849271	0.962789	T	C	-0.0921259	0.0144978
IGF-1	Childhood BMI	rs35831632	rs10146891	0.998005	C	T	-0.0772224	0.0112145
IGF-1	Childhood BMI	rs575402412	rs77830539	0.942641	T	A	-0.106055	0.0143144
IGF-1	Childhood BMI	14:75506557_TATATATATATATA_T	rs175084	0.962593	C	T	0.0972524	0.0107378
IGF-1	Childhood BMI	rs201928437	rs4636842	0.975081	T	C	-0.0766167	0.0127212
IGF-1	Childhood BMI	14:77911306_A_AT	rs4369582	0.937309	C	T	-0.0905052	0.0107421
IGF-1	Childhood BMI	rs35270146	rs10142298	0.891676	C	T	-0.110303	0.0115863
IGF-1	Childhood BMI	rs140363284	rs1430822	0.817802	A	G	0.0737036	0.0145353
IGF-1	Childhood BMI	rs34736800	rs754641	0.873571	G	A	0.0536133	0.010835
IGF-1	Childhood BMI	rs2733381	rs610700	0.869579	A	G	0.118175	0.0169345
IGF-1	Childhood BMI	15:99177652_GT_G	rs7176647	0.936501	C	G	-0.120424	0.0110433
IGF-1	Childhood BMI	rs58368073	rs2023762	0.928226	T	C	0.0673977	0.010721
IGF-1	Childhood BMI	rs369989480	rs62036623	0.850844	C	G	-0.0740443	0.0108908
IGF-1	Childhood BMI	16:53822169_AT_A	rs72803697	0.802037	C	T	0.0685545	0.0109302
IGF-1	Childhood BMI	16:79722208_AG_A	rs4889015	0.762728	T	C	-0.0741344	0.0110063
IGF-1	Childhood BMI	rs766695028	rs1677480	0.979793	T	G	0.0746829	0.0124263
IGF-1	Childhood BMI	17:19840418_GA_G	rs203474	0.975214	C	T	0.0830242	0.0122167
IGF-1	Childhood BMI	17:35814401_CT_C	rs853203	0.77891	G	C	0.0572027	0.0111325
IGF-1	Childhood BMI	rs2668673	rs1724430	0.875594	T	C	-0.0995252	0.0130578
IGF-1	Childhood BMI	rs771957184	rs113679363	0.823353	C	T	-0.0901498	0.0126881
IGF-1	Childhood BMI	18:13107882_CA_C	rs554854	0.802295	A	G	0.0551004	0.0109499
IGF-1	Childhood BMI	rs755554229	rs183092713	0.845809	A	G	-0.0925467	0.0166174
IGF-1	Childhood BMI	rs12326751	rs111973893	0.725359	T	A	0.063481	0.01101
IGF-1	Childhood BMI	18:3815400_CCT_C	rs11873906	0.988211	G	A	-0.0647596	0.0119742
IGF-1	Childhood BMI	18:660441_GA_G	rs28503425	0.808325	C	A	0.0871292	0.0147584
IGF-1	Childhood BMI	18:75196876_CAACTTT_C	rs12604859	0.995723	A	T	0.106801	0.0111668
IGF-1	Childhood BMI	rs375346423	rs8104651	0.91282	T	C	-0.0657097	0.0108384
IGF-1	Childhood BMI	19:48383197_TA_T	rs2547234	0.967258	T	C	0.129897	0.0143918
IGF-1	Childhood BMI	2:111874194_ATGT_A	rs73954922	0.927901	A	C	-0.15452	0.0220661
IGF-1	Childhood BMI	rs111450016	rs7604795	0.962922	T	C	-0.0861461	0.0154349
IGF-1	Childhood BMI	2:25959314_CTTA_C	rs6546452	0.993925	G	A	-0.277069	0.0126463
IGF-1	Childhood BMI	rs113924098	rs935861	0.973985	C	T	-0.0626266	0.0106981
IGF-1	Childhood BMI	rs77611399	rs62105306	0.977599	C	T	0.0725179	0.0141821
IGF-1	Childhood BMI	rs146511827	rs56335565	0.979453	T	C	-0.0926556	0.0107229
IGF-1	Childhood BMI	rs6735763	rs4832311	0.968384	G	T	0.0595145	0.0112969
IGF-1	Childhood BMI	rs61139213	rs6082354	0.996649	A	C	0.233889	0.0113643
IGF-1	Childhood BMI	20:3254249_CA_C	rs2326084	0.995387	A	C	-0.0900842	0.010703
IGF-1	Childhood BMI	rs148950986	rs7271289	0.983296	C	T	0.14258	0.0138467
IGF-1	Childhood BMI	rs759600823	rs113100009	0.72772	G	C	-0.181457	0.0304515
IGF-1	Childhood BMI	rs574582434	rs8118938	0.976727	C	T	-0.0902163	0.0135748
IGF-1	Childhood BMI	20:45755747_TA_T	rs4239647	0.94356	C	G	-0.0633963	0.0107743
IGF-1	Childhood BMI	rs149973869	rs16995311	0.964913	A	C	0.21	0.0195318
IGF-1	Childhood BMI	rs113455659	rs2835267	0.932486	T	C	-0.198742	0.0109278
IGF-1	Childhood BMI	22:21932653_GA_G	rs181360	0.923035	T	G	0.0853694	0.0136498
IGF-1	Childhood BMI	rs372335664	rs7291361	0.824591	T	C	0.0603092	0.0115315
IGF-1	Childhood BMI	rs201258835	rs113580004	0.967461	C	T	-0.249746	0.0308253
IGF-1	Childhood BMI	rs552962019	rs73428393	0.964053	C	T	0.173344	0.0265468
IGF-1	Childhood BMI	rs567479228	rs191832862	0.957797	A	G	0.102033	0.0142961
IGF-1	Childhood BMI	rs145040302	rs6771385	0.829052	A	G	0.0728311	0.0127868
IGF-1	Childhood BMI	3:170678876_GA_G	rs7644261	0.961863	C	G	-0.114233	0.0118161
IGF-1	Childhood BMI	3:178887854_ACG_A	rs6806555	0.7926	A	G	0.10254	0.0158646
IGF-1	Childhood BMI	rs66522322	rs12488471	0.842557	T	C	-0.0995865	0.0158846
IGF-1	Childhood BMI	3:23610187_CAT_C	rs57137870	0.840392	C	T	-0.0678205	0.0106778
IGF-1	Childhood BMI	rs148984980	rs66786953	0.996377	C	A	-0.10802	0.0158188
IGF-1	Childhood BMI	rs56212058	rs9851798	0.934337	C	A	0.0666722	0.0118644
IGF-1	Childhood BMI	4:124788580_AT_A	rs17425951	0.992343	G	A	-0.113122	0.017079
IGF-1	Childhood BMI	rs768541410	rs7667562	0.998069	A	C	-0.0828628	0.0118775
IGF-1	Childhood BMI	rs35621629	rs7690279	0.986595	A	G	0.068616	0.0112854
IGF-1	Childhood BMI	rs143588094	rs112675411	0.96022	C	T	-0.0873493	0.0120072
IGF-1	Childhood BMI	4:56418176_AG_A	rs13106406	0.968758	G	C	0.0591209	0.0111499
IGF-1	Childhood BMI	rs1349852	rs1902023	0.991014	A	C	0.138451	0.0106808
IGF-1	Childhood BMI	rs112599289	rs2219993	0.935762	G	T	-0.157109	0.0238118
IGF-1	Childhood BMI	rs11399617	rs13162064	0.93198	G	A	0.0653849	0.0128478
IGF-1	Childhood BMI	5:132313382_AGTTT_A	rs4705877	0.994745	G	A	0.195429	0.0143535
IGF-1	Childhood BMI	rs778290392	rs757647	0.995465	G	A	-0.209838	0.0132723
IGF-1	Childhood BMI	rs753850502	rs35668185	0.99864	T	C	0.280533	0.0131423
IGF-1	Childhood BMI	rs36077893	rs1173768	0.798616	T	C	-0.0544192	0.0107263
IGF-1	Childhood BMI	6:107435870_TCCGGCCGCC_T	rs12208103	0.870218	C	T	-0.0761801	0.011081
IGF-1	Childhood BMI	rs748325380	rs3777755	0.932986	C	T	-0.0693444	0.011531
IGF-1	Childhood BMI	rs200004831	rs71568905	0.964346	A	C	-0.207926	0.0330276
IGF-1	Childhood BMI	6:130363602_CTTT_C	rs4897361	0.996751	G	T	0.0984019	0.0107513
IGF-1	Childhood BMI	rs765215967	rs1026940	0.969167	G	C	0.0799273	0.0130473
IGF-1	Childhood BMI	rs145902394	rs1765028	0.869547	A	G	0.0711531	0.0107855
IGF-1	Childhood BMI	rs9479761	rs598682	0.921237	A	G	-0.126856	0.0122366
IGF-1	Childhood BMI	rs777679051	rs9365590	0.837501	C	T	0.0583159	0.0112969
IGF-1	Childhood BMI	6:165781150_GA_G	rs580810	0.974971	C	T	-0.0716218	0.0109742
IGF-1	Childhood BMI	rs76594918	rs12190345	0.91891	A	G	0.0700495	0.0125385
IGF-1	Childhood BMI	rs1042508	rs1042511	0.982218	T	G	-0.0789181	0.0122121
IGF-1	Childhood BMI	rs1187117	rs1211163	0.994107	A	T	-0.121498	0.0140107
IGF-1	Childhood BMI	rs77807794	rs116255295	0.980536	G	A	0.0871768	0.0121591
IGF-1	Childhood BMI	rs142081420	rs73444568	0.988022	G	T	0.0773063	0.0143394
IGF-1	Childhood BMI	6:83526734_TA_T	rs7767180	0.978804	T	A	0.0796317	0.0107399
IGF-1	Childhood BMI	rs112124637	rs6916232	0.860325	A	T	-0.0833261	0.0135894
IGF-1	Childhood BMI	7:114058731_CA_C	rs12537376	0.816722	A	G	-0.0712077	0.0109677
IGF-1	Childhood BMI	rs12702434	rs13245024	0.834206	C	T	-0.0969404	0.0108081
IGF-1	Childhood BMI	rs774356025	rs10236035	0.97381	G	A	-0.0812269	0.0106499
IGF-1	Childhood BMI	7:32925084_TA_T	rs6462430	0.888644	G	A	-0.0760733	0.0108206
IGF-1	Childhood BMI	7:45751623_TTATAC_T	rs34305305	0.978036	A	T	0.146834	0.0143446
IGF-1	Childhood BMI	rs2067150	rs38320	0.890053	C	T	-0.0780102	0.0138436
IGF-1	Childhood BMI	8:105135878_CA_C	rs35309447	0.744395	T	C	0.0564339	0.0107792
IGF-1	Childhood BMI	rs10682287	rs7003999	0.97647	T	A	-0.0779325	0.0117645
IGF-1	Childhood BMI	8:48026482_CA_C	rs762679	0.703203	T	A	0.0858032	0.0151626
IGF-1	Childhood BMI	rs111329631	rs2976044	0.773165	A	G	0.0677586	0.013013
IGF-1	Childhood BMI	rs564230433	rs6983204	0.910429	A	C	-0.0511513	0.0108494
IGF-1	Childhood BMI	rs200178264	rs1440359	0.911244	T	A	-0.0522104	0.0108442
IGF-1	Childhood BMI	8:81418150_ATTTT_A	rs3863248	0.871025	C	G	0.0926306	0.0126695
IGF-1	Childhood BMI	9:119339816_AAAAAG_A	rs73655407	0.950754	C	T	-0.137231	0.015138
IGF-1	Childhood BMI	9:128399680_TAA_T	rs13284551	0.984874	C	T	0.116261	0.0110999
IGF-1	Childhood BMI	rs7025168	rs10988322	0.806415	G	A	0.0677205	0.0128801
IGF-1	Childhood BMI	9:19426226_TA_T	rs10811182	0.952953	G	A	-0.0767685	0.0147817
IGF-1	Childhood BMI	9:86282825_ATT_A	rs7846925	0.981267	T	C	-0.110863	0.0158005
IGF-1	Childhood BMI	rs529975866	rs76326161	0.987255	T	A	0.183149	0.0205846
IGF-1	Childhood BMI	rs62334146	rs62334147	0.900316	T	C	-0.0957242	0.0138366
IGF-1	Childhood BMI	rs151196451	rs11954036	0.903699	T	C	0.194866	0.0113865
IGF-1	Childhood BMI	rs5824488	rs677069	0.858714	A	G	-0.0597592	0.0108935
IGF-1	Childhood BMI	rs146463558	rs12950199	0.770442	C	A	0.0589368	0.0112792
IGF-1	Childhood BMI	9:102260916_AG_A	rs62565259	0.786077	C	T	0.0980342	0.0142556
IGF-1	Childhood BMI	rs4257546	rs4619816	0.747969	G	A	0.0749324	0.0110913
IGF-1	Childhood BMI	17:79075435_GCACA_G	rs4075483	0.973249	C	T	0.097839	0.0110097
IGF-1	Childhood BMI	5:55860907_GC_G	rs3936511	0.961753	A	G	-0.0883233	0.0135417
IGF-1	Childhood BMI	13:99173528_AT_A	rs9517328	0.919731	A	T	-0.0743249	0.0134348
IGF-1	Childhood BMI	17:1651596_TAA_T	rs7502910	0.759688	A	G	0.0845495	0.0106991
IGF-1	Childhood BMI	9:109641260_ATAAAG_A	rs78509281	0.723663	C	T	-0.260872	0.0247163
BMI=body mass index
IGF-1=insulin-like growth factor 1
SE=standard error

## Sheet: S2
Supplementary Table 2: Variants excluded from Mendelian randomization analyses as a result of Steiger filtering.
Variant has larger effect on the outcome than on the exposure.
Signal	Exposure	Relative childhood adiposity	Childhood BMI	Adult BMI	Total
rs1351394	Fasting insulin	0	1	0	1
rs5017305	Fasting insulin	1	1	1	3
16:53822169_at_a	IGF-1	1	1	1	3
rs112502960	IGF-1	1	1	0	2
rs116377258	IGF-1	1	1	1	3
rs13107325	IGF-1	1	1	1	3
rs369989480	IGF-1	1	1	1	3
rs42761	IGF-1	1	1	0	2
rs77611399	IGF-1	1	1	1	3
rs2238435	IGF-1	1	1	1	3
rs2606755	IGF-1	1	1	0	2
rs59086897	IGF-1	1	1	1	3
rs11159347	IGF-1	0	1	1	2
rs12137232	IGF-1	0	1	1	2
rs13132853	IGF-1	0	1	1	2
rs200178264	IGF-1	0	1	1	2
rs34877991	IGF-1	0	1	1	2
rs35831632	IGF-1	0	1	1	2
rs429358	IGF-1	0	1	1	2
rs4575195	IGF-1	0	1	1	2
rs4980661	IGF-1	0	1	1	2
rs7144011	IGF-1	0	1	1	2
rs8022504	IGF-1	0	1	1	2
rs8086105	IGF-1	0	1	1	2
17:19840418_ga_g	IGF-1	0	1	0	1
5:55860907_gc_g	IGF-1	0	1	0	1
9:86282825_att_a	IGF-1	0	1	0	1
rs1006660	IGF-1	0	1	0	1
rs10283100	IGF-1	0	1	0	1
rs10882217	IGF-1	0	1	0	1
rs10992863	IGF-1	0	1	0	1
rs11010879	IGF-1	0	1	0	1
rs11141381	IGF-1	0	1	0	1
rs112635299	IGF-1	0	1	0	1
rs113924098	IGF-1	0	1	0	1
rs115479006	IGF-1	0	1	0	1
rs117104648	IGF-1	0	1	0	1
rs12422933	IGF-1	0	1	0	1
rs12911494	IGF-1	0	1	0	1
rs13128110	IGF-1	0	1	0	1
rs140363284	IGF-1	0	1	0	1
rs141811210	IGF-1	0	1	0	1
rs17362797	IGF-1	0	1	0	1
rs2296198	IGF-1	0	1	0	1
rs2440376	IGF-1	0	1	0	1
rs2710274	IGF-1	0	1	0	1
rs2717559	IGF-1	0	1	0	1
rs273956	IGF-1	0	1	0	1
rs2846808	IGF-1	0	1	0	1
rs3131646	IGF-1	0	1	0	1
rs3169159	IGF-1	0	1	0	1
rs34040697	IGF-1	0	1	0	1
rs34512721	IGF-1	0	1	0	1
rs34736800	IGF-1	0	1	0	1
rs3782415	IGF-1	0	1	0	1
rs3791679	IGF-1	0	1	0	1
rs3828400	IGF-1	0	1	0	1
rs4077405	IGF-1	0	1	0	1
rs411717	IGF-1	0	1	0	1
rs4371672	IGF-1	0	1	0	1
rs4680338	IGF-1	0	1	0	1
rs535373070	IGF-1	0	1	0	1
rs540414552	IGF-1	0	1	0	1
rs55714927	IGF-1	0	1	0	1
rs56254331	IGF-1	0	1	0	1
rs564230433	IGF-1	0	1	0	1
rs6692989	IGF-1	0	1	0	1
rs6795209	IGF-1	0	1	0	1
rs6813335	IGF-1	0	1	0	1
rs68141011	IGF-1	0	1	0	1
rs708727	IGF-1	0	1	0	1
rs71477696	IGF-1	0	1	0	1
rs72959041	IGF-1	0	1	0	1
rs7312464	IGF-1	0	1	0	1
rs74401830	IGF-1	0	1	0	1
rs74563367	IGF-1	0	1	0	1
rs7580454	IGF-1	0	1	0	1
rs76656422	IGF-1	0	1	0	1
rs777679051	IGF-1	0	1	0	1
rs78232943	IGF-1	0	1	0	1
rs7853970	IGF-1	0	1	0	1
rs7934888	IGF-1	0	1	0	1
rs794249	IGF-1	0	1	0	1
rs891903	IGF-1	0	1	0	1
rs893856	IGF-1	0	1	0	1
rs9291928	IGF-1	0	1	0	1
rs9783783	IGF-1	0	1	0	1
rs9876183	IGF-1	0	1	0	1
rs9879333	IGF-1	0	1	0	1
BMI=body mass index
IGF-1=insulin-like growth factor 1

## Sheet: S3
Supplementary table 3: Results of two sample Mendelian randomization analysis of fasting insulin and IGF-1 on adiposity.
Instrumental variable	Outcome	Steiger filtering	N variants	Inverse variance weighted					Egger				Weighted median			Penalised weighted median
				Beta	SE	P	CochQp	I2	Beta	SE	P	Intercept P	Beta	SE	P	Beta	SE	P
Fasting insulin_BMI adjusted (logn pmol/L)	Relative childhood adiposity (3 categories)	No	42	-0.0717712	0.0321803	0.0312632	0	94.914	-0.053821	0.0999348	0.593102	0.850255	-0.0584881	0.0147958	0.000298007	-0.0717886	0.0143044	1.05633e-05
		Yes	41	-0.0530707	0.0201819	0.0120735	0	86.8976	-0.0842565	0.0622022	0.18316	0.598624	-0.0519044	0.0145764	0.000971866	-0.0466537	0.0144922	0.00255167
	Childhood BMI (SD)	No	42	-0.167461	0.0779784	0.0377117	8.83738e-14	72.0185	-0.0984142	0.249764	0.695601	0.772248	-0.146356	0.0667223	0.0339977	-0.164873	0.065033	0.0151476
		Yes	40	-0.11015	0.0530375	0.0444514	0.00936824	37.8208	-0.247774	0.169316	0.151376	0.397107	-0.13415	0.0652966	0.0466748	-0.156035	0.0660451	0.0232338
	Adult BMI (Kg/m2)	No	42	-0.781093	0.223878	0.00117297	0	95.3359	-0.274233	0.690545	0.693335	0.441995	-0.706302	0.131828	3.5255e-06	-0.661002	0.126731	5.58795e-06
		Yes	41	-0.668605	0.167292	0.000268632	0	91.5358	-0.455147	0.516319	0.383302	0.664083	-0.685891	0.124897	2.44537e-06	-0.413977	0.117626	0.0010949
IGF-1 (nmol/L)	Relative childhood adiposity (3 categories)	No	828	-0.00413673	0.00136641	0.00254287	0	87.3791	-0.00018758	0.00259333	0.942355	0.0736951	-0.00113645	0.00104539	0.277308	-0.00118695	0.00109166	0.277226
		Yes	818	-0.00291798	0.00107123	0.00658846	0	79.3411	-0.00165432	0.00203453	0.416385	0.465194	-0.00102407	0.00107067	0.339115	-0.000556204	0.00109607	0.611973
	Childhood BMI (SD)	No	751	-0.00637929	0.00397976	0.109371	0	47.6558	0.0037552	0.00795862	0.637178	0.141962	-0.00818468	0.00588143	0.164452	-0.00881475	0.00559478	0.115556
		Yes	674	-0.00292123	0.00302058	0.333837	0.222726	3.95323	0.00218526	0.00598597	0.715178	0.323454	-0.00445758	0.00584176	0.445699	-0.00674951	0.00611206	0.26986
	Adult BMI (Kg/m2)	No	828	-0.0277305	0.0102892	0.00717925	0	90.1046	0.049405	0.0193092	0.0106856	3.07978e-06	-0.00162387	0.00869186	0.851842	-0.0192445	0.00836692	0.0216926
		Yes	809	-0.0208865	0.00816857	0.0107415	0	84.1225	0.0399126	0.0153057	0.00928366	3.46248e-06	-0.00151223	0.00861984	0.860781	-0.00835924	0.00856436	0.329332
Note: P values<0.05 are in bold and highlighted
BMI=body mass index
IGF-1=insulin-like growth factor 1
SD=standard deviation
SE=standard error

## Sheet: S4
Supplementary table 4. Results of two sample Mendelian randomization analysis of fasting insulin_BMI adjusted (logn pmol/L) stratified by fasting glucose.
Outcome	Stratification by	Steiger filtering	Inverse variance weighted						Egger				Weighted median			Penalised weighted median
			N variants	Beta	SE	P	CochQp	I2	Beta	SE	P	Intercept P	Beta	SE	P	Beta	SE	P
Relative childhood adiposity (3 categories)	Higher FG	No	35	-0.0868894	0.0359757	0.0212505	0	95.3656	-0.00854069	0.112394	0.939873	0.466551	-0.0705958	0.0150546	4.32714e-05	-0.079688	0.0158444	1.5734e-05
		Yes	34	-0.0657822	0.0211556	0.00384661	0	86.3955	-0.0493998	0.0662946	0.461453	0.795578	-0.0650499	0.0154823	0.000189204	-0.0603049	0.015428	0.000435561
	Lower FG	No	7	0.0371278	0.0544932	0.521079	2.59914e-07	85.4504	-0.170603	0.163646	0.337346	0.229803	0.00606513	0.0388988	0.881209	-0.0203736	0.0356842	0.588768
		Yes	7	0.0371278	0.0544932	0.521079	2.59914e-07	85.4504	-0.170603	0.163646	0.337346	0.229803	0.00606513	0.0388988	0.881209	-0.0203736	0.0356842	0.588768
Childhood BMI (SD)	Higher FG	No	35	-0.191484	0.0873477	0.0353088	1.19793e-13	74.4391	0.0832405	0.280242	0.76825	0.309542	-0.165936	0.0680301	0.0200935	-0.192056	0.0701403	0.00976046
		Yes	33	-0.126298	0.056388	0.0321798	0.0197439	36.689	-0.100681	0.185751	0.591557	0.885644	-0.163239	0.0676145	0.0216617	-0.168493	0.066935	0.0170311
	Lower FG	No	7	-0.00315015	0.157727	0.984713	0.0826811	46.3803	-0.904961	0.366516	0.0485178	0.0336266	-0.0792772	0.161662	0.641276	-0.0489914	0.156652	0.765063
		Yes	7	-0.00315015	0.157727	0.984713	0.0826811	46.3803	-0.904961	0.366516	0.0485178	0.0336266	-0.0792772	0.161662	0.641276	-0.0489914	0.156652	0.765063
Adult BMI (Kg/m2)	Higher FG	No	35	-0.94529	0.235293	0.000307967	0	95.1917	0.29636	0.705275	0.67698	0.0716018	-0.935134	0.133778	4.59898e-08	-1.33367	0.12581	2.5653e-12
		Yes	34	-0.819456	0.160757	1.38393e-05	0	89.5428	0.0599381	0.476926	0.900751	0.0598689	-0.907179	0.137446	1.66734e-07	-0.779012	0.152377	1.32449e-05
	Lower FG	No	7	0.402662	0.532909	0.478497	0	93.2424	-1.96514	1.4968	0.237195	0.14687	-0.115351	0.221094	0.620551	-0.111297	0.237328	0.655655
		Yes	7	0.402662	0.532909	0.478497	0	93.2424	-1.96514	1.4968	0.237195	0.14687	-0.115351	0.221094	0.620551	-0.111297	0.237328	0.655655
Note: P values<0.05 are in bold and highlighted
BMI=body mass index
FG=fasting glucose
SD=standard deviation
SE=standard error
			34	0.228099	0.0264466	5.73366e-10	0	86.4786	0.265159	0.0864416	0.00429021	0.655013	0.161958	0.0187961	5.86298e-10	0.164217	0.0189115	4.90058e-10
			25	0.182854	0.0132923	7.03536e-13	0.575378	0	0.150616	0.0500442	0.00606479	0.497306	0.172289	0.0205112	1.31728e-08	0.164269	0.0196087	1.38261e-08

## Sheet: S5
Supplementary table 5. Results of two sample Mendelian randomization analysis of IGF-1 (nmol/L) stratified by childhood height.
Outcome	Stratification by	Steiger filtering	Inverse variance weighted						Egger				Weighted median			Penalised weighted median
			N variants	Beta	SE	P	CochQp	I2	Beta	SE	P	Intercept P	Beta	SE	P	Beta	SE	P
Relative childhood adiposity (3 categories)	Taller childhood height	No	351	-0.00329257	0.00181087	0.0698849	0	83.7727	-0.000477688	0.00360673	0.89471	0.3674	-0.000440001	0.00160788	0.784513	-0.00224836	0.00161331	0.164312
		Yes	350	-0.00278601	0.00157221	0.0772613	0	78.4528	-0.00126307	0.00313308	0.687091	0.574378	-0.000423147	0.00158588	0.789764	-0.00214132	0.00161509	0.185764
	Shorter childhood height	No	306	-0.00674126	0.00227681	0.00330887	0	88.5489	-0.000336559	0.00405104	0.933843	0.0573709	-0.00370688	0.00167428	0.0275672	-0.00838564	0.00165818	7.35843e-07
		Yes	299	-0.00486003	0.00177852	0.00665841	0	81.0297	-0.00214616	0.00317297	0.499318	0.302557	-0.00346745	0.00177786	0.0520715	-0.00394043	0.00173376	0.0237518
Childhood BMI (SD)	Taller childhood height	No	338	0.00265147	0.00534473	0.620154	4.05675e-13	39.5634	0.0228122	0.0106417	0.0327755	0.0294459	0.0137794	0.00716597	0.0553365	0.0142389	0.00731044	0.052275
		Yes	311	0.00488269	0.00430451	0.257537	0.340833	3.01798	0.0212858	0.00852698	0.0130691	0.0268899	0.0147826	0.00737268	0.045827	0.0156493	0.00724402	0.0315154
	Shorter childhood height	No	296	-0.0218217	0.00655448	0.000981247	0	51.966	-0.0116797	0.0125244	0.351813	0.342701	-0.00934251	0.0094867	0.325529	-0.00938582	0.00898403	0.297006
		Yes	258	-0.0161471	0.00482818	0.000947755	0.267795	5.03089	-0.0153237	0.00909511	0.0932351	0.914944	-0.00927875	0.00923928	0.316192	-0.00929373	0.00928599	0.317849
Adult BMI (Kg/m2)	Taller childhood height	No	351	-0.00783158	0.0141061	0.579118	0	88.1148	0.0659828	0.0277509	0.0179585	0.00226277	0.00294473	0.00989364	0.766155	-0.0221176	0.0106579	0.0386943
		Yes	346	-0.00709953	0.0122408	0.5623	0	84.1045	0.0604291	0.0239902	0.0122233	0.00123579	0.00291875	0.0104339	0.779848	-0.0217921	0.0105647	0.0398872
	Shorter childhood height	No	306	-0.0497018	0.0160268	0.00210768	0	89.7228	0.027815	0.0281838	0.324467	0.00101457	-0.00482706	0.0134432	0.719791	-0.0495468	0.0130499	0.000176907
		Yes	296	-0.0404203	0.0132782	0.002544	0	84.8108	0.0213122	0.0233439	0.362004	0.00156383	-0.00450612	0.0140565	0.748763	-0.0204087	0.0120585	0.0916111
Note: P values<0.05 are in bold and highlighted
BMI=body mass index
IGF-1=insulin-like growth factor 1
SD=standard deviation
SE=standard error
			34	0.228099	0.0264466	5.73366e-10	0	86.4786	0.265159	0.0864416	0.00429021	0.655013	0.161958	0.0187961	5.86298e-10	0.164217	0.0189115	4.90058e-10
			25	0.182854	0.0132923	7.03536e-13	0.575378	0	0.150616	0.0500442	0.00606479	0.497306	0.172289	0.0205112	1.31728e-08	0.164269	0.0196087	1.38261e-08

## Sheet: IGF1 by UKBB height
Table 1. IVW MR results of the association between IGF1 and size at 10, adult BMI, and T2D
Outcome	IV	Shorter child height (UKBB)				Taller child height (UKBB)				Shorter adult height (UKBB)				Taller adult height (UKBB)				Shorter child and adult height (UKBB)				Taller child and adult height (UKBB)
		n_SNPs	beta	SE	P	n_SNPs	beta	SE	P	n_SNPs	beta	SE	P	n_SNPs	beta	SE	P	n_SNPs	beta	SE	P	n_SNPs	beta	SE	P
Size at 10	IGF1 strat. by height	316	-0.00761343	0.00294061	0.0100704	486	-0.00218042	0.00130338	0.0949917	319	-0.00144652	0.00234961	0.538571	483	-0.00482444	0.00157619	0.00233044	245	-0.00463916	0.00289657	0.110537	412	-0.00347008	0.00139955	0.0135593
	Radial filtered	207	-0.00542381	0.00118747	8.48882e-06	331	-0.00213227	0.000772858	0.00612225	213	0.000594108	0.00103668	0.567192	329	-0.00508306	0.000853256	6.61054e-09	160	-0.00121052	0.00124693	0.333121	287	-0.00361097	0.000851193	2.99227e-05
	IGF1 strat by height (P<0.05)	132	-0.011718	0.00584781	0.0471513	284	-0.00139101	0.00177203	0.433122	186	0.00146607	0.00324073	0.651519	343	-0.00348163	0.00202043	0.0857541	102	-0.00557502	0.00536695	0.301392	253	-0.00178589	0.00190498	0.349405
	Radial filtered	78	-0.00763995	0.00204825	0.000364137	182	-0.0012677	0.000964707	0.190483	125	0.00159919	0.00128745	0.216529	226	-0.00370021	0.000956163	0.000142683	65	0.000920305	0.00202094	0.650374	163	-0.00221526	0.00103779	0.034299
Adult BMI	IGF1 strat. by height	316	-0.0892587	0.0220611	6.56036e-05	486	-0.000818942	0.0104556	0.937601	319	-0.0234391	0.0176783	0.185834	483	-0.027674	0.0125679	0.028141	245	-0.0516647	0.0210368	0.0147506	412	-0.00822885	0.0110868	0.458376
	Radial filtered	176	-0.0898317	0.00905588	1.10484e-18	287	-0.00574692	0.00540837	0.288861	187	-0.0202253	0.00823128	0.0149219	285	-0.0372604	0.00589668	1.02e-09	133	-0.052183	0.00970371	3.32385e-07	241	-0.0181783	0.00615611	0.00346074
	IGF1 strat by height (P<0.05)	132	-0.0993439	0.0415019	0.018096	284	0.0160337	0.0132727	0.228047	186	-0.00446857	0.0238753	0.851738	343	-0.0227437	0.0153711	0.13989	102	-0.0417739	0.0360891	0.249789	253	0.00710064	0.0139774	0.611891
	Radial filtered	71	-0.110644	0.0138921	2.12295e-11	173	0.0118754	0.00700431	0.0918006	97	-0.0016652	0.010825	0.878068	207	-0.0276013	0.00709318	0.000134621	55	-0.0257158	0.0158666	0.110898	155	0.00716325	0.00713353	0.316874
T2D	IGF1 strat. by height	316	0.00130941	0.000903559	0.148284	486	0.000599103	0.000383578	0.118968	319	0.00183079	0.000568984	0.00142563	483	0.000322824	0.000528709	0.541759	245	0.00194928	0.000697014	0.00557553	412	0.000474104	0.000420646	0.260364
	Radial filtered	242	0.000858652	0.000404533	0.0348093	380	0.000299629	0.000256979	0.244362	259	0.00144802	0.000371791	0.000125294	369	3.05292e-05	0.000266828	0.908971	318	0.000183757	0.000277413	0.508199	192	0.00188074	0.000450129	4.46705e-05
	IGF1 strat by height (P<0.05)	132	0.00137034	0.00108706	0.209694	284	0.0013623	0.000468823	0.00395272	186	0.0022583	0.000745387	0.00279823	343	0.000436861	0.000512106	0.394219	253	0.00176524	0.000495441	0.000438427	102	0.00275776	0.00108496	0.0125472
	Radial filtered	105	0.00149695	0.000642637	0.0217715	221	0.000706464	0.000338909	0.0382667	144	0.00198579	0.000484361	6.90418e-05	263	0.000136375	0.000328647	0.678511
	Radial filtered	227	0.0160704	0.00505702	0.00169112	183	0.0279041	0.00659508	3.68194e-05	197	0.00101915	0.000349441	0.00395253	82	0.00305997	0.000737551	8.1936e-05
Outcome	IV	Lower FBW				Higher FBW
		n_SNPs	beta	SE	P	n_SNPs	beta	SE	P
Size at 10	IGF1 strat. by FBW	315	-0.00474789	0.00210931	0.0250821	426	-0.00299365	0.00149191	0.0454268
	Radial filtered	218	-0.00403889	0.00119479	0.000858162	287	-0.00233354	0.000822408	0.00487289
	IGF1 strat by height (P<0.05)
	Radial filtered
Adult BMI	IGF1 strat. by FBW	315	-0.0229663	0.015318	0.1348	426	-0.0296788	0.012641	0.0193412
	Radial filtered	197	-0.0254014	0.00726932	0.00058753	236	-0.0451675	0.00665845	9.4315e-11
	IGF1 strat by height (P<0.05)
	Radial filtered
T2D	IGF1 strat. by FBW	340	0.0252162	0.011487	0.0288271	418	0.0130064	0.00662076	0.0501369
	Radial filtered	259	0.0175062	0.00414096	3.28185e-05	312	0.0148354	0.00391947	0.000184369
	IGF1 strat by height (P<0.05)
	Radial filtered

## Sheet: IGF1 to height (UKBB)
Model	Exposure	Outcome	Covariate	n_SNPs	Beta IVW	SE IVW	P IVW	CochQp	I2	Beta Egger	SE Egger	P Egger	Intercept Egger	SE Intercept Egger	P Intercept Egger	Beta WM	SE WM	P WM	Beta PWM	SE PWM	P PWM
Pre-Radial filtering	IGF1	Adult height	NA	831	0.145383	0.0234582	9.02793e-10	0	97.704	0.219684	0.0452929	1.47197e-06	-0.010649	0.00555622	0.0556324	0.152106	0.0138126	2.03258e-26	0.140258	0.0127969	3.35281e-26
Post-Radial filtering	IGF1	Adult height	NA	262	0.139222	0.00806408	4.53344e-45	0.00126135	22.1951	0.162772	0.0162016	2.73276e-20	-0.00306384	0.00183025	0.0953282	0.14715	0.0135413	6.15549e-23	0.145995	0.0131154	8.27827e-24
Pre-Radial filtering	IGF1	Child height	NA	831	0.0153869	0.00190844	2.60063e-15	0	94.2333	0.0240477	0.00367735	1.07852e-10	-0.00124061	0.00045092	0.00606571	0.0154677	0.00129112	1.28522e-30	0.0148674	0.00130989	7.42036e-28
Post-Radial filtering	IGF1	Child height	NA	401	0.0148777	0.000833198	7.26623e-53	0.00241319	17.4156	0.0176018	0.00181159	3.5574e-20	-0.000331493	0.000195868	0.0913428	0.0157624	0.00135434	3.66114e-27	0.0157526	0.00138206	2.97651e-26
Pre-Radial filtering	IGF1	Child height (Adult height adjusted)	NA	831	0.00585123	0.000901876	1.49531e-10	0	80.7324	0.00962432	0.00173926	4.20785e-08	-0.000540333	0.000213225	0.0114566	0.00567358	0.000837852	2.40994e-11	0.00434011	0.000812781	1.20188e-07
Post-Radial filtering	IGF1	Child height (Adult height adjusted)	NA	587	0.00495831	0.000489789	2.62245e-22	0.276732	3.275	0.00578223	0.000930514	9.80476e-10	-0.000117499	0.000112833	0.298142	0.00427308	0.000887831	1.89465e-06	0.00427286	0.000853385	7.32648e-07

## Sheet: MR_results_IGF1_higher_child_he
Phenotype	IGF1 startified by	IV	n_SNPs	betaIVW	sebetaIVW	pIVW	CochQp	Isq	betaEGGER	sebetaEGGER	pEGGER	interEGGER	seinterEGGER	pinterEGGER	betaWM	sebetaWM	pWM	betaPWM	sebetaPWM	pPWM
Adult BMI	taller child height (UKBB)	higher child IGF1.BMI	486	-0.000818942	0.0104556	0.937601	0	86.3658	0.0483784	0.0188761	0.0106795	-0.00788791	0.00252959	0.00192738	0.00315812	0.00895083	0.724369	-0.00127549	0.00982587	0.896771
		Radial filtered	287	-0.00574692	0.00540837	0.288861	0.0677586	11.3138	0.0106445	0.00942545	0.259702	-0.002691	0.00127104	0.0351081	-0.00224141	0.0105082	0.831245	-0.00233723	0.010973	0.83148
	taller child height (P < 0.05)	sig higher child IGF1.BMI	284	0.0160337	0.0132727	0.228047	0	86.4684	0.0554116	0.0256321	0.0314711	-0.00636524	0.00354959	0.0740038	0.0277435	0.0112003	0.0138323	0.026564	0.0114289	0.0208178
		Radial filtered	173	0.0118754	0.00700431	0.0918006	0.0704536	14.0194	0.031426	0.0130696	0.0172556	-0.00314902	0.00178165	0.0789212	0.0277239	0.0113206	0.0153287	0.0277239	0.0114054	0.0160937
	shorter child height (UKBB)	shorter child IGF1.BMI	316	-0.0892587	0.0220611	6.56036e-05	0	92.4433	-0.0132076	0.0522965	0.800779	-0.00888857	0.00554472	0.109922	-0.0578645	0.013382	2.05798e-05	-0.086191	0.0134576	5.47774e-10
		Radial filtered	176	-0.0898317	0.00905588	1.10484e-18	0.0467062	15.6844	-0.0714282	0.0221706	0.00151945	-0.0020892	0.00229709	0.364338	-0.0888722	0.0132409	2.57251e-10	-0.0888724	0.0138131	1.15028e-09
	shorter child height (P < 0.05)	sig shorter child IGF1.BMI	132	-0.0993439	0.0415019	0.018096	0	94.8772	0.0744987	0.104907	0.478881	-0.0197047	0.0109381	0.0739268	-0.0830656	0.0181398	1.07257e-05	-0.105791	0.0196568	3.29269e-07
		Radial filtered	71	-0.110644	0.0138921	2.12295e-11	0.113328	17.2089	-0.0711439	0.0353851	0.0482257	-0.00450329	0.00371246	0.2292	-0.109632	0.019715	4.57867e-07	-0.109632	0.0206187	1.1967e-06
	taller adult height (UKBB)	higher height IGF1.BMI	483	-0.027674	0.0125679	0.028141	0	90.1435	0.0537452	0.022704	0.0183167	-0.0128972	0.00301794	2.31977e-05	-0.00230265	0.0104059	0.824966	-0.0282927	0.00949123	0.00301907
		Radial filtered	285	-0.0372604	0.00589668	1.01565e-09	0.0255629	14.5411	-0.0226696	0.0109531	0.0393854	-0.00218757	0.00138537	0.115438	-0.0366023	0.00951077	0.000146831	-0.0431167	0.00950745	8.50294e-06
	taller adult height (P < 0.05)	sig higher height IGF1.BMI	343	-0.0227437	0.0153711	0.13989	0	90.7708	0.0745203	0.0290545	0.0107482	-0.0149347	0.00381524	0.000109355	0.0101	0.0106239	0.342431	-0.0403385	0.0110399	0.000298797
		Radial filtered	207	-0.0276013	0.00709318	0.000134621	0.120549	10.4376	-0.0122206	0.0150002	0.416188	-0.00207479	0.00178338	0.246012	-0.0368097	0.0113887	0.00143076	-0.037616	0.0112447	0.000976951
	shorter adult height (UKBB)	shorter height IGF1.BMI	319	-0.0234391	0.0176783	0.185834	0	89.3522	0.023619	0.0391627	0.546872	-0.00575768	0.00427708	0.179206	-0.00169138	0.0126948	0.894093	-0.0236964	0.0122809	0.0545532
		Radial filtered	187	-0.0202253	0.00823128	0.0149219	0.0152413	19.1855	-0.0173559	0.0181305	0.33967	-0.000363611	0.00204564	0.859114	-0.0236895	0.0121218	0.052166	-0.0236841	0.0124656	0.058986
	shorter adult height (P < 0.05)	sig shorter height IGF1.BMI	186	-0.00446857	0.0238753	0.851738	0	90.7525	0.0389417	0.0518656	0.453715	-0.00554054	0.00587616	0.346969	0.00130978	0.0157267	0.933716	-0.00162287	0.0161048	0.919843
		Radial filtered	97	-0.0016652	0.010825	0.878068	0.0882478	16.6837	-0.0167373	0.0250431	0.505519	0.00193698	0.00290025	0.50582	-0.000434059	0.0164507	0.979005	-0.000434059	0.0166527	0.979259
	taller child & adult height (UKBB)	higher both IGF1.BMI	412	-0.00822885	0.0110868	0.458376	0	86.2132	0.056578	0.0197834	0.0044542	-0.0106631	0.00271675	0.000101682	0.00247284	0.00902583	0.784243	-0.00335537	0.0117106	0.774621
		Radial filtered	241	-0.0181783	0.00615611	0.00346074	0.0942117	10.8692	-0.00486505	0.011311	0.667496	-0.00205119	0.00146322	0.162257	-0.00494148	0.0121099	0.6836	-0.00494221	0.01164	0.671517
	taller child & adult height (P < 0.05)	sig higher both IGF1.BMI	253	0.00710064	0.0139774	0.611891	0	86.3614	0.0652601	0.0271387	0.0169081	-0.00937322	0.00376274	0.0133804	0.0168673	0.0119658	0.159884	0.013537	0.0116282	0.245461
		Radial filtered	155	0.00716325	0.00713353	0.316874	0.264607	6.44774	0.0191364	0.0136451	0.162795	-0.00189332	0.00183948	0.304967	0.0145309	0.0115676	0.210954	0.0145309	0.011755	0.218288
	shorter child & adult height (UKBB)	shorter child & adult IGF1.BMI	245	-0.0516647	0.0210368	0.0147506	0	89.7143	0.0215923	0.049625	0.663868	-0.00866206	0.00531836	0.104665	-0.0372086	0.0141776	0.00922594	-0.0439729	0.0142642	0.00228664
		Radial filtered	133	-0.052183	0.00970371	3.32385e-07	0.104821	13.5673	-0.0368589	0.0219309	0.0951896	-0.00186597	0.00239397	0.437113	-0.0530873	0.0148236	0.000479391	-0.0530873	0.0154177	0.000770523
	shorter child & adult height (P < 0.05)	IGF1.BMI	102	-0.0417739	0.0360891	0.249789	0	91.4504	0.0366054	0.0890441	0.681876	-0.00905559	0.00940427	0.337886	-0.0527029	0.0217975	0.0174046	-0.0489738	0.0215226	0.0249904
		Radial filtered	55	-0.0257158	0.0158666	0.110898	0.0782738	22.0988	0.0135575	0.0390594	0.729865	-0.0045601	0.00414579	0.27624	-0.041374	0.0213762	0.0581703	-0.041374	0.022956	0.0770769
